# Supplementary material for: The effects of polyphenol supplementation on adipose tissue morphology and gene expression in overweight and obese humans
Source: Adipocyte. 2018 May 22;7(3):190–6. doi: 10.1080/21623945.2018.1469942 (PMC6224187; doi:10.1080/21623945.2018.1469942)
Supplement: 1469942_supplementary_material.zip [file kadi-07-03-1469942-s001.zip]

Archive with 3 entries (2 files):
- 1469942_supplementary material/
- 1469942_supplementary material/Dietary polyphenols & adipose tissue_Supplementary Figure.docx
- 1469942_supplementary material/Dietary polyphenols & adipose tissue_Supplementary Tables.docx
